# Supplementary material for: Impact of Facility Volume on Therapy and Survival for Endometrial Cancer: A Retrospective Multicenter Study
Source: Cancers (Basel). 2026 Mar 24;18(7):1050. doi: 10.3390/cancers18071050 (PMC13072166; doi:10.3390/cancers18071050)
Supplement: Supplementary file 1 [file cancers-18-01050-s001.zip]

Archive with 1 entries (1 files):
- cancers-4121536-supplementary.pdf
